# Supplementary material for: Relation of fibroblast growth factor receptor 2 expression to hepatocellular carcinoma recurrence after liver resection
Source: PLoS One. 2020 Jan 15;15(1):e0227440. doi: 10.1371/journal.pone.0227440 (PMC6961981; doi:10.1371/journal.pone.0227440)
Supplement: S1 File — (XLSX) [file pone.0227440.s001.xlsx]

## Sheet: Sheet1
gender	age	age60	causeofdeath	survival	overallsurvival	HBV1other2	etiologyofHCC	preopTx	LC	FGFR2H	@2yearRecur	recur1no0	recurtype	dizfree	Tstaging	Nstaging	Mstaging	tumorsize	number	modifiedUICC	childscore	childclass	MELD	MELDNa	AFP	AFP20	PIVKAII	Hb	ANC	plt	INR	bil	alb	AST	ALT	ALP	GGT	BUN	Cr	Na	pstHb	pstANC	pstplt	pstINR	pstbil	pstalb	pstAST	pstALT	pstALP
1	65	1	1	1	34	1	1	0	1	1	0	1	2	3	2	0	0	3	1	2	5	1	7	8	1.93	1		7.4	2400	101	1.1	0.4	3.7	36	26	129	65	11	0.9	139	11.3	2900	111	1.15	0.6	4	62	59	156
2	51	0	1	1	4	1	1	0	1	0	0	1	1	1	3	0	0	5	2	3	6	1	20	23	6	1		8.3	17000	137	1.58	0.8	3	349	146			22	2.4	134	11	2000	86	1.26	1.3	2.7	147	94	82
1	56	0	1	1	10	1	1	1	1	1	0	1	2	5	2	0	0	4.5	1	2	5	1	7	9	3.34	1		13.9	5000	153	1.04	0.3	4.2	46	19	84	58	15.1	1	138	13	4000	185	1.24	0.7	3.6	31	24	100
1	67	1	4	1	76	2	4	0	0	0	0	1	2	6	2	0	0	6	1	2	5				5.57	1		15.6	4000	196	1.06	0.5	4.4	36	23	72	30	23	0.9	139	13.2	4000	207	1.06	0.3	3.3	24	20	67
2	49	0	0	0	63	1	1	0	0	0	0	1	2	5	2	0	0	3.5	1	2	5				1458.6	2		14.9	1800	184	1.37	0.6	4	58	54	95	29	11	0.6	141	13.7	1500	236	1.4	0.4	3.1	49	13	128
1	66	1	0	0	96	1	1	0	1	1	0	1	2	6	1	0	0	1.5	1	1	5	1	6	6	878.5	2		14	2000	68	1.01	0.7	4.1	45	31	69		18.7	0.8	141	11	3000	117	1.22	0.7	3.9	34	21	82
1	55	0	4	1	36	2	4	0	0	0	0	1	2	6	3	0	0	13	1	3	5				1991.25	2		14.2	5500	265	1.14	0.8	4.2	88	38			11	0.7	133	12.9	3100	275	1.48	0.8	3.4	43	18	228
1	59	0	0	0	74	1	1	0	1	0	0	1	2	7	2	0	0	2.7	1	2	5	1	9	9	11.78	1		16.3	5200	221	1.12	0.6	4.4	27	28	81	19	15.1	1.1	143	12.9	2500	239	1.1	1	4.5	30	24	164
1	60	1	4	1	43	1	1	0	1	0	0	1	2	7	2	0	0	6	1	2	5	1	11	11	2.95	1		16	3200	162	1.2	1.4	4.2	34	41	76	52	19.4	1.1	141	12.9	6600	296	1.33	0.6	3.7	33	41	85
1	67	1	0	0	34	2	2	0	1	0	0	1	2	7	3	0	0	17	2	3	5	1	7	10	5.61	1	2000	13.9	6600	262	0.91	1.2	3.6	39	15	273	43	10	0.7	136	10.1	3200	286	0.91	0.8	3.5	35	13
1	59	0	4	1	14	1	1	0	1	1	0	1	2	1	3	0	0	9	3	3	5	1	8	10	7.98	1		12.2	5100	118	1.16	0.6	4.7	22	21	84	37	24	0.7	137	10.1	3100	124	1.25	0.6	4	19	19	61
1	67	1	3	1	37	1	1	0	1	0	0	1	2	10	3	0	0	3.8	1	3	5	1	7	7	7.94	1		15.2	2000	130	1.06	0.7	4.6	41	65	92		11	0.5	141	12.7	3000	209	1.11	1.1	3.9	22	17
1	66	1	1	1	33	1	1	0	1	0	0	1	2	10	2	0	0	9.3	1	2	5	1	9	9	2.34	1		12.3	2900	198	1.22	1	3.7	31	26	97	50	11	0.7	141	12.6	2400	173	1.14	2.7	3.7	36	41	91
1	51	0	0	0	63	1	1	0	1	0	0	1	2	4	1	0	0	2.7	1	1	6	1	10	11	23.74	2		12.5	2100	62	1.36	0.9	3	59	29	173	139	9	0.8	139	13.6	2500	109	1.63	1.2	3.1	56	37	118
1	68	1	4	1	38	2	2	0	0	0	0	1	2	11	2	0	0	3.7	1	2	5				10.85	1		13.4	1900	108	1	0.3	3.7	27	26		49	12	0.3	139	12.7	800	185	1.06	0.6	3.7	51	37	108
1	69	1	0	0	33	1	1	0	0	0	0	1	1	12	2	0	0	6.8	1	2	5				3.72	1		13.8	2700	200	0.89	1.1	3.6	23	17	185	153	7	0.6	144	13.6	2500	182	0.88	0.7	3.8	22	14	156
1	64	1	0	0	86	1	1	0	0	0	0	1	2	14	2	0	0	3	1	2	5				1.79	1		16.1	3000	169	1.08	0.9	4.6	34	32	44	49	19	1.3	137	12.5	4000	266	1.16	0.5	3.6	24	55	74
1	60	1	0	0	30	1	1	0	1	0	0	1	2	16	3	0	0	3.2	1	3	6	2	11	11	5.89	1	399	12.3	1400	47	1.12	2.4	3	44	54			10	0.5	141	13.2	2200	53	1.22	1.8	3.2	34	10
1	30	0	0	0	19	1	1	0	1	1	1	1	1	2	2	0	0	1.2	1	2	5	1	6	6	31.93	2		14.9	4000	138	0.97	0.5	4.4	33	41	220		11.1	0.8	143	13.8	3900	149	1.1	0.6	4.1	19	20
1	54	0	0	0	85	1	1	0	1	0	1	1	2	22	1	0	0	1.6	2	1	5	1	9	9	4.15	1		15	3000	217	1.06	1.6	4.2	22	17	96	13	13	0.8	140	14	3000	176	1.15	2	4.5	17	15	86
2	46	0	0	0	60	1	1	2	1	0	1	1	2	24	2	0	0	1.5	1	2	5	1	7	7	4	1		12.3	1700	135	1.07	0.3	4.3	26	11	50	23	8	0.7	144	9.8	7900	140	1.08	0.4	3.6	17	6
2	56	0	0	0	55	1	1	1	1	0	1	1	2	26	2	0	0	0.7	1	2	6	1	8	8	2.04	1		9.8	3900	173	1.12	1	3.3	82	84			36	1	141	9.7	3900	304	1.2	0.5	3.1	45	23
1	64	1	4	0	51	1	1	0	1	0	1	1	2	28	2	0	0	5.6	1	2	5	1	6	6	42.87	2		13.2	3000	96	0.96	0.6	3.6	45	45	162		13.7	0.7	140	11.6	8800	289	1.09	0.7	2.8	29	17
2	53	0	1	1	36	1	1	0	1	0	1	1	1	28	2	0	0	3	1	2	5	1	7	9	6.51	1	74	12.3	7000	145	1.06	0.7	4.5	35	37			25	0.8	138	12.6	1300	154	1.01	0.6	4.7	24	16	85
2	55	0	0	0	118	1	1	0	0	1	1	1	2	36	2	0	0	1.5	1	2	5				240	2		11.2	2000	69	1.08	0.8	3.9	30	17	71	8	13	0.9	142	11	2000	107		1.3	4	30	20	92
1	31	0	0	0	110	1	1	0	1	0	1	1	1	38	2	0	0	3.4	1	2	5	1	8	8	1856	2	445	15	4000	141	1.12	1.1	4.4	29	33	56	57	15.9	0.9	140	13	2000	133		0.9	4.1	33	27	73
1	62	1	0	0	87	1	1	0	0	0	1	1	2	49	3	0	0	8.2	1	3	5				8.13	1	114	13.9	4000	295	1.01	0.8	4.9	53	86	133		27	0.8	141	12.5	3000	251	1.09	1.1	3.7	54	59
1	72	1	0	0	70	2	3	0	1	0	1	1	2	60	1	0	0	1.9	1	1	5	1	8	13	7.71	1	32	13.4	3400	68	1.19	0.7	3.6	60	18	81	559	11.3	0.7	134	10.8	4000	84	1.14	0.5	4.1	21	16
1	49	0	0	0	113	1	1	0	1	1	1	1	2	60	2	0	0	2	1	2	6	1	11	14	9.32	1		13.5	5000	79	1.2	2	3.6	66	58	95		9.1	0.7	136	13.2	2000	89	1.15	0.9	3.7	54	67	251
1	61	1	4	1	100	1	1	0	1	1	1	1	2	64	2	0	0	2.2	2	2	5	1	8	9	886.3	2	50	14.7	3000	136	1.17	0.9	3.7	66	59	63	52	25.7	0.9	139	11.5	3000	182	1.03	0.6	3.2	55	25	56
1	66	1	0	0	113	1	1	0	0	0	1	1	1	96	2	0	0	3	1	2	5				5.11	1		14.4	5000	145	0.77	0.6	4.5	26	38	67	56	14.1	0.9	141	12.1	3000	219	1.21	0.6	3.7	22	20	57
1	57	0	0	0	6	1	1	1	1	1		0	3	6	2	0	0	6.5	1	2	5	1	6	6	8.41	1	26.36	13.1	3700	113	0.98	0.4	4	45	55	203	53	11	0.69	143	14.5	1500	118	1.03	0.7	4.4	68	61	290
1	65	1	0	0	25	1	1	1	1	0		0	3	25	2	0	0	5.3	1	2	5	1	20	22	4.82	1	43	11.4	4800	114	1	0.5	4.2	23	17	655	185	61	10.5	137	9.4	8300	287	1.05	0.4	3.3	16	17	722
1	52	0	0	0	35	1	1	0	0	0		0	3	35	2	0	0	3.5	2	2	5				1148	2		12.8	1400	175	0.96	0.7	4.2	33	40			21	0.7	146	10.6	3700	341	1.1	0.7	3.4	33	26	324
1	47	0	0	0	74	1	1	0	0	0		0	3	74	2	0	0	3.7	1	2	5				8.33	1		14.6	2100	275	1.14	0.5	4.2	36	42	91	20	12	0.3	141	11.9	2200	283	1.14	0.3	3.9	93	22	98
1	74	1	4	1	46	1	1	0	1	0		0	3	46	3	0	0	4.4	2	3	5	1	6	9	6.05	1	2000	12.9	2000	176	1	0.7	3.8	80	107	52	29	14.2	0.8	137	11.6	4000	254	0.92	0.6	3.2	59	28	55
1	38	0	0	0	88	1	1	0	1	0		0	3	88	1	0	0	1.8	1	1	5	1	12	12	72.25	2		14.1	5000	132	1.35	1.7	4.2	21	30	56	24	13	1	142	12	2000	239	1.26	0.3	3.5	24	31
1	52	0	0	0	75	1	1	0	1	0		0	3	75	2	0	0	4.3	1	2	5	1	9	9	44.07	2		14.3	4000	128	1.28	0.8	4.2	41	49	71	25	17.4	1	140	14.5	1900	124	1.25	1.1	4.4	33	29	89
1	69	1	0	0	20	1	1	0	1	0		0	3	20	2	0	0	2.4	1	2	5	1	6	7	7	1		13..4	4100	141	0.91	0.5	4.4	25	22	286	25	14	0.99	139	14.7	4500	149	0.9	0.9	4.6	48	50	276
2	59	0	0	0	18	1	1	0	1	1		0	3	18	1	0	0	1.4	1	1	5	1	20	24	756.22	2	12	10.9	1400	58	0.97	0.9	3.9	46	32	206	34	49	5.46	132	9.1	3600	112	1	0.7	3.3	38	17	299
1	60	1	0	0	34	1	1	1	1	0		0	3	34	1	0	0	2.2	1	1	5	1	6	8	29.18	2	59	13.9	3100	253	0.89	0.6	4.2	15	14	217	42	18	1	138	12.2	3600	274	1.01	1	3.6	20	8	227
1	67	1	4	1	47	2	2	0	1	0		0	3	47	2	0	0	3	1	2	5	1	9	14	35.69	2		13.9	3000	160	1.24	0.6	3.6	58	30	106	210	12.9	1	134	13.2	2000	161	1.12	0.6	3.9	39	22	63
1	46	0	0	0	24	1	1	0	0	0		0	3	24	2	0	0	4.9	1	2	5				10.69	1	118	14.9	3000	167	0.95	0.7	4.8	28	26	255	33	13	0.9	140	15.5	2700	147	0.95	0.5	4.3	24	25	330
1	69	1	0	0	5	1	1	0	0	0		0	3	5	2	0	0	9.9	1	2	5				4.46	1	453	12.8	4300	226	0.86	0.5	4.1	20	15	170	74	12.5	0.6	141	12	3800	207	0.81	0.4	4	25	27	317
2	44	0	0	0	100	1	1	0	0	0		0	3	100	2	0	0	10	1	2	5				6.08	1	2000	9.4	2000	197	1.15	2	4	28	17	78	14	12.4	0.7	137	9.2	1000	119	1.22	0.6	3.6	23	18	121
1	45	0	0	0	5	1	1	1	1	0		0	3	5	3	0	0	3.8	1	3	5	1	6	6	1.75	1	35	12.9	3800	232	1	0.5	4.6	58	76	369	99	11	0.83	144	13.1	3600	234	0.93	0.4	4.6	37	18	343
1	49	0	0	0	5	2	3	0	1	0		0	3	5	3	0	0	1.3	1	3	6	1	9	9	8.24	1		14.4	2900	62	1.14	1.5	3.5	41	30	293	450	14	0.89	141	12.8	2000	77	1.07	0.7	3.4	39	47	305
2	59	0	0	0	22	2	2	0	1	0		0	3	22	1	0	0	1.3	1	1	6	1	7	8	3.16	1	32	9.2		72	1.02	1.1	3.6			454	168	12	0.54	139	11.6	1900	78	1.02	0.6	4			249
1	58	0	0	0	19	1	1	1	1	0		0	3	19	2	0	0	2.4	1	2	5	1	6	6	2.55	1	47	12.5	3000	206	0.93	0.7	4.5	23	11	210	23	11	0.96	140	12.6	2100	199	0.99	0.4	4.2	20	9	222
1	69	1	0	0	93	1	1	0	0	0		0	3	93	2	0	0	8	1	2	5				4.12	1		12.1	7000	362	0.89	0.4	4.3	29	34	82	52	29	1.4	139	12.6	5000	351		0.4	4.7	25	16	75
1	58	0	0	0	60	1	1	0	0	0		0	3	60	2	0	0	2.8	1	2	5				11.03	1	42	14.9	3500	228	0.97	0.6	4.7	25	28	82		13.5	1	142	14.2	6500	208	0.98	0.9	4.8	26	18	117
1	30	0	0	0	77	1	1	0	1	0		0	3	77	2	0	0	2.5	1	2	5	1	12	12	688.61	2		15.7	3300	129	1.35	1.3	5	24	13	76	11	10.3	1.1	143	15.4	1800	96	1.33	1.1	4.6	32	13	94
1	48	0	0	0	101	1	1	1	1	0		0	3	101	2	0	0	5.4	1	2	6	1	7	10	125.56	2	71	11.4	4000	386	0.85	1.3	3.5	38	52	122	107	8	0.7	136	14.6	1800	178		0.7	4.3	17	15	103
1	53	0	0	0	110	1	1	0	1	0		0	3	110	1	0	0	2	1	1	6	1	10	10	3.06	1	40	14.5	3000	96	1.04	2.5	3.9	17	18	66	38	10.4	0.9	142	14.2	2000	98		2.1	4.1	20	14	73
[truncated: 50 more columns]
